# Supplementary material for: Molecular epidemiology and characterization of goose polyomavirus in China: insights into its impact on hatchability and susceptibility to co-infections
Source: Front Vet Sci. 2026 May 12;13:1810451. doi: 10.3389/fvets.2026.1810451 (PMC13203973; doi:10.3389/fvets.2026.1810451)
Supplement: Supplementary file 1 [file Supplementary_file_1.zip]

Archive with 7 entries (6 files):
- MSID1810451_Supplementary_Material/
- MSID1810451_Supplementary_Material/Supplementary Table 1.docx
- MSID1810451_Supplementary_Material/Supplementary Table 2.DOCX
- MSID1810451_Supplementary_Material/Supplementary Table 3, 4, 7.DOCX
- MSID1810451_Supplementary_Material/Supplementary Table 5.XLSX
- MSID1810451_Supplementary_Material/Supplementary Table 6.XLSX
- MSID1810451_Supplementary_Material/Supplementary Table 8.XLSX
