# Supplementary material for: Molecular epidemiology and characterization of goose polyomavirus in China: insights into its impact on hatchability and susceptibility to co-infections
Source: Front Vet Sci. 2026 May 12;13:1810451. doi: 10.3389/fvets.2026.1810451 (PMC13203973; doi:10.3389/fvets.2026.1810451)
Supplement: Supplementary file 1 [file Supplementary_file_1.zip › MSID1810451_Supplementary_Material/Supplementary Table 5.XLSX]

## Sheet: Sheet1
Goose polyomavirus	% Nucleotide sequence identity
	YN2022	HQ681902.1	HQ681903.1	HQ681904.1	HQ681905.1	JF304775.1	KJ452212.1	MG190356.1	MG544856.1	MN184848.1	MN184849.1	MN184850.1	MN311452.1	MN311453.1	MN311454.1	MN311455.1	MN311456.1	MN311457.1	MN311458.1	MN311460.1	MN311461.1	MN311462.1	MN311463.1	MN311465.1	MN311466.1	MN311467.1	MN311468.1	MN311469.1	MN311470.1	MN311471.1	MN311472.1	MN311473.1	MZ614863.1	NC_004800.1
YN2022		99.8	99.6	99.8	99.8	99.7	99.6	99.8	99.9	99.7	99.8	99.7	99.8	99.8	99.7	99.6	99.8	99.8	99.7	99.6	99.7	99.6	99.6	99.8	99.8	99.8	99.8	99.8	99.8	99.7	99.8	99.8	99.5	99.8
HQ681902.1	0.2		99.7	100	99.8	99.8	99.7	99.9	99.8	99.8	99.8	99.8	99.9	99.8	99.8	99.7	99.9	99.8	99.7	99.6	99.7	99.7	99.7	99.9	99.8	99.9	99.8	99.9	99.9	99.7	99.8	99.8	99.6	99.8
HQ681903.1	0.4	0.3		99.6	99.7	99.6	99.8	99.8	99.7	99.7	99.7	99.7	99.8	99.7	99.8	99.9	99.7	99.7	99.9	99.9	99.9	100	100	99.7	99.7	99.8	99.7	99.7	99.8	99.9	99.7	99.7	99.8	99.7
HQ681904.1	0.2	0	0.3		99.8	99.8	99.6	99.8	99.8	99.8	99.8	99.8	99.8	99.8	99.8	99.7	99.9	99.8	99.7	99.6	99.7	99.6	99.6	99.9	99.8	99.8	99.8	99.9	99.8	99.7	99.8	99.8	99.6	99.8
HQ681905.1	0.2	0.2	0.3	0.2		99.8	99.7	99.9	99.8	99.8	99.8	99.8	99.9	99.8	99.8	99.7	99.8	99.8	99.7	99.6	99.7	99.7	99.7	99.8	99.8	99.9	99.8	99.8	99.9	99.7	99.8	99.8	99.6	99.8
JF304775.1	0.3	0.2	0.4	0.2	0.2		99.6	99.8	99.8	99.7	99.8	99.7	99.8	99.8	99.7	99.6	99.8	99.9	99.7	99.6	99.7	99.6	99.6	99.8	99.8	99.8	99.9	99.8	99.8	99.7	99.8	99.8	99.5	99.8
KJ452212.1	0.4	0.3	0.2	0.3	0.3	0.4		99.8	99.7	99.7	99.7	99.7	99.8	99.7	99.8	99.8	99.7	99.7	100	99.8	99.8	99.8	99.8	99.7	99.7	99.8	99.7	99.7	99.8	99.8	99.7	99.7	99.8	99.7
MG190356.1	0.2	0.1	0.2	0.1	0.1	0.2	0.2		99.9	99.9	99.9	99.9	100	99.9	99.9	99.8	99.9	99.9	99.8	99.8	99.8	99.8	99.8	99.9	99.9	99.9	99.9	99.9	99.9	99.8	99.9	99.9	99.7	99.9
MG544856.1	0.1	0.2	0.3	0.2	0.2	0.2	0.3	0.1		99.8	99.8	99.8	99.9	99.8	99.8	99.7	99.8	99.8	99.7	99.6	99.7	99.7	99.7	99.8	99.8	99.9	99.8	99.8	99.9	99.7	99.8	99.8	99.6	99.8
MN184848.1	0.3	0.2	0.3	0.2	0.2	0.3	0.3	0.1	0.2		100	100	99.9	99.8	99.8	99.7	99.8	99.8	99.7	99.6	99.7	99.7	99.7	99.8	99.8	99.8	99.8	99.8	99.8	99.7	99.8	99.8	99.6	99.8
MN184849.1	0.2	0.2	0.3	0.2	0.2	0.2	0.3	0.1	0.2	0		100	99.9	99.8	99.8	99.7	99.8	99.8	99.8	99.7	99.7	99.7	99.7	99.8	99.8	99.8	99.8	99.8	99.8	99.7	99.8	99.8	99.6	99.8
MN184850.1	0.3	0.2	0.3	0.2	0.2	0.3	0.3	0.1	0.2	0	0		99.9	99.8	99.8	99.7	99.8	99.8	99.7	99.6	99.7	99.7	99.7	99.8	99.8	99.8	99.8	99.8	99.8	99.7	99.8	99.8	99.6	99.8
MN311452.1	0.2	0.1	0.2	0.1	0.1	0.2	0.2	0	0.1	0.1	0.1	0.1		99.9	99.9	99.8	99.9	99.9	99.8	99.7	99.8	99.8	99.8	99.9	99.9	99.9	99.9	99.9	99.9	99.8	99.9	99.9	99.7	99.9
MN311453.1	0.2	0.2	0.3	0.2	0.2	0.2	0.3	0.1	0.2	0.2	0.2	0.2	0.1		99.8	99.7	99.8	99.8	99.7	99.7	99.8	99.7	99.7	99.8	99.9	99.9	99.9	99.9	99.9	99.7	99.9	99.9	99.6	99.8
MN311454.1	0.3	0.2	0.2	0.2	0.2	0.3	0.2	0.1	0.2	0.2	0.2	0.2	0.1	0.2		99.8	99.8	99.8	99.9	99.8	99.8	99.8	99.8	99.8	99.8	99.9	99.8	99.8	99.9	99.8	99.8	99.8	99.7	99.8
MN311455.1	0.4	0.3	0.1	0.3	0.3	0.4	0.2	0.2	0.3	0.3	0.3	0.3	0.2	0.3	0.2		99.7	99.7	99.9	100	99.9	100	100	99.7	99.8	99.8	99.7	99.7	99.8	99.9	99.8	99.7	99.8	99.7
MN311456.1	0.2	0.1	0.3	0.1	0.2	0.2	0.3	0.1	0.2	0.2	0.2	0.2	0.1	0.2	0.2	0.3		99.9	99.7	99.7	99.7	99.7	99.7	100	99.9	99.9	99.9	100	99.9	99.8	99.9	99.9	99.6	99.9
MN311457.1	0.2	0.2	0.3	0.2	0.2	0.1	0.3	0.1	0.2	0.2	0.2	0.2	0.1	0.2	0.2	0.3	0.1		99.7	99.7	99.7	99.7	99.7	99.9	99.9	99.9	99.9	99.9	99.9	99.7	99.9	99.8	99.6	99.9
MN311458.1	0.3	0.3	0.1	0.3	0.3	0.3	0	0.2	0.3	0.3	0.2	0.3	0.2	0.3	0.1	0.1	0.3	0.3		99.9	99.9	99.9	99.9	99.7	99.8	99.8	99.8	99.7	99.8	99.8	99.8	99.8	99.8	99.8
MN311460.1	0.4	0.4	0.1	0.4	0.4	0.4	0.2	0.2	0.4	0.4	0.3	0.4	0.3	0.3	0.2	0	0.3	0.3	0.1		99.9	100	100	99.6	99.7	99.7	99.7	99.7	99.7	99.9	99.7	99.7	99.8	99.7
MN311461.1	0.3	0.3	0.1	0.3	0.3	0.3	0.2	0.2	0.3	0.3	0.3	0.3	0.2	0.2	0.2	0.1	0.3	0.3	0.1	0.1		99.9	99.9	99.7	99.8	99.8	99.8	99.8	99.8	99.9	99.8	99.8	99.8	99.8
MN311462.1	0.4	0.3	0	0.3	0.3	0.4	0.2	0.2	0.3	0.3	0.3	0.3	0.2	0.3	0.2	0	0.3	0.3	0.1	0	0.1		100	99.7	99.7	99.8	99.7	99.7	99.8	99.9	99.7	99.7	99.8	99.7
MN311463.1	0.4	0.3	0	0.3	0.3	0.4	0.2	0.2	0.3	0.3	0.3	0.3	0.2	0.3	0.2	0	0.3	0.3	0.1	0	0.1	0		99.7	99.7	99.8	99.7	99.7	99.8	99.9	99.7	99.7	99.8	99.7
MN311465.1	0.2	0.1	0.3	0.1	0.2	0.2	0.3	0.1	0.2	0.2	0.2	0.2	0.1	0.2	0.2	0.3	0	0.1	0.3	0.4	0.3	0.3	0.3		99.8	99.9	99.9	99.9	99.9	99.7	99.8	99.8	99.6	99.8
MN311466.1	0.2	0.2	0.3	0.2	0.2	0.2	0.3	0.1	0.2	0.2	0.2	0.2	0.1	0.1	0.2	0.2	0.1	0.1	0.2	0.3	0.2	0.3	0.3	0.2		100	99.9	99.9	99.9	99.8	99.9	99.9	99.7	99.9
MN311467.1	0.2	0.1	0.2	0.1	0.1	0.2	0.2	0.1	0.1	0.2	0.2	0.2	0.1	0.1	0.1	0.2	0.1	0.1	0.2	0.3	0.2	0.2	0.2	0.1	0		99.9	99.9	100	99.8	99.9	99.9	99.7	99.9
MN311468.1	0.2	0.2	0.3	0.2	0.2	0.1	0.3	0.1	0.2	0.2	0.2	0.2	0.1	0.1	0.2	0.3	0.1	0.1	0.2	0.3	0.2	0.3	0.3	0.1	0.1	0.1		99.9	99.9	99.8	99.9	99.9	99.6	99.9
MN311469.1	0.2	0.1	0.3	0.1	0.2	0.2	0.3	0.1	0.2	0.2	0.2	0.2	0.1	0.1	0.2	0.3	0	0.1	0.3	0.3	0.2	0.3	0.3	0.1	0.1	0.1	0.1		99.9	99.7	99.9	99.9	99.6	99.9
MN311470.1	0.2	0.1	0.2	0.1	0.1	0.2	0.2	0.1	0.1	0.2	0.2	0.2	0.1	0.1	0.1	0.2	0.1	0.1	0.2	0.3	0.2	0.2	0.2	0.1	0.1	0	0.1	0.1		99.8	99.9	99.9	99.7	99.9
MN311471.1	0.3	0.3	0.1	0.3	0.3	0.3	0.2	0.2	0.3	0.3	0.3	0.3	0.2	0.3	0.2	0.1	0.2	0.3	0.2	0.1	0.1	0.1	0.1	0.3	0.2	0.2	0.2	0.3	0.2		99.8	99.8	99.7	99.8
MN311472.1	0.2	0.2	0.3	0.1	0.2	0.2	0.3	0.1	0.2	0.2	0.2	0.2	0.1	0.1	0.2	0.2	0.1	0.1	0.2	0.3	0.2	0.3	0.3	0.2	0.1	0.1	0.1	0.1	0.1	0.2		100	99.7	99.9
MN311473.1	0.2	0.2	0.3	0.2	0.2	0.2	0.3	0.1	0.2	0.2	0.2	0.2	0.1	0.1	0.2	0.3	0.1	0.2	0.2	0.3	0.2	0.3	0.3	0.2	0.1	0.1	0.1	0.1	0.1	0.2	0		99.6	99.9
MZ614863.1	0.5	0.4	0.2	0.4	0.4	0.5	0.2	0.3	0.4	0.4	0.4	0.4	0.3	0.4	0.3	0.2	0.4	0.4	0.2	0.2	0.2	0.2	0.2	0.4	0.3	0.3	0.4	0.4	0.3	0.3	0.3	0.4		99.6
NC_004800.1	0.2	0.2	0.3	0.2	0.2	0.2	0.3	0.1	0.2	0.2	0.2	0.2	0.1	0.2	0.2	0.3	0.1	0.1	0.2	0.3	0.2	0.3	0.3	0.2	0.1	0.1	0.1	0.1	0.1	0.2	0.1	0.1	0.4
