# Supplementary material for: Molecular epidemiology and characterization of goose polyomavirus in China: insights into its impact on hatchability and susceptibility to co-infections
Source: Front Vet Sci. 2026 May 12;13:1810451. doi: 10.3389/fvets.2026.1810451 (PMC13203973; doi:10.3389/fvets.2026.1810451)
Supplement: Supplementary file 1 [file Supplementary_file_1.zip › MSID1810451_Supplementary_Material/Supplementary Table 6.XLSX]

## Sheet: Sheet1
Goose polyomavirus VP1序列	% Nucleotide sequence identity
	YN2022	AY327109.1	AY327110.1	AY327111.1	AY327112.1	AY327113.1	HQ681902.1	HQ681903.1	HQ681904.1	HQ681905.1	JF304775.1	KJ452212.1	MG190356.1	MG544856.1	MG649073.1	MG649074.1	MG655219.1	MG655220.1	MG655221.1	MG655222.1	MG655223.1	MG655224.1	MG655225.1	MG655226.1	MG655227.1	MG655228.1	MG673521.1	MG673522.1	MG673523.1	MG673524.1	MG844137.1	MG844138.1	MG844139.1	MG844140.1	MG844141.1	MG844142.1	MG844143.1	MN184848.1	MN184849.1	MN184850.1	MN311452.1	MN311453.1	MN311454.1	MN311455.1	MN311456.1	MN311457.1	MN311458.1	MN311460.1	MN311461.1
% amino acid sequence identity
YN2022		99.3	99.3	99.5	99.5	99.6	99.5	99.3	99.5	99.6	99.6	99.4	99.4	99.8	99.5	99.6	99.2	99.5	99.5	99.5	99.4	99.6	99.5	99.5	99.5	99.6	99.4	99.5	99.4	99.5	99	99.5	99.5	99.5	98.7	98.1	99.6	99.3	99.4	99.3	99.4	99.6	99.3	99.2	99.6	99.6	99.4	99.2	99.5
AY327109.1	100		100	99.6	99.6	99.7	99.6	99.8	99.6	99.7	99.7	99.9	99.9	99.5	99.6	99.7	99.2	99.6	99.6	99.6	99.5	99.7	99.6	99.6	99.6	99.7	99.5	99.6	99.5	99.6	99.1	99.6	99.6	99.6	98.8	98.2	99.7	99.6	99.7	99.6	99.7	99.7	99.8	99.7	99.7	99.7	99.9	99.7	99.8
AY327110.1	100	100		99.6	99.6	99.7	99.6	99.8	99.6	99.7	99.7	99.9	99.9	99.5	99.6	99.7	99.2	99.6	99.6	99.6	99.5	99.7	99.6	99.6	99.6	99.7	99.5	99.6	99.5	99.6	99.1	99.6	99.6	99.6	98.8	98.2	99.7	99.6	99.7	99.6	99.7	99.7	99.8	99.7	99.7	99.7	99.9	99.7	99.8
AY327111.1	100	100	100		100	99.9	99.8	99.6	99.8	99.9	99.9	99.7	99.7	99.7	99.8	99.9	99.4	99.8	99.8	99.8	99.7	99.9	99.8	99.8	99.8	99.9	99.7	99.8	99.7	99.8	99.2	99.8	99.8	99.8	99	98.4	99.9	99.6	99.7	99.6	99.7	99.9	99.6	99.5	99.9	99.9	99.7	99.5	99.8
AY327112.1	100	100	100	100		99.9	99.8	99.6	99.8	99.9	99.9	99.7	99.7	99.7	99.8	99.9	99.4	99.8	99.8	99.8	99.7	99.9	99.8	99.8	99.8	99.9	99.7	99.8	99.7	99.8	99.2	99.8	99.8	99.8	99	98.4	99.9	99.6	99.7	99.6	99.7	99.9	99.6	99.5	99.9	99.9	99.7	99.5	99.8
AY327113.1	100	100	100	100	100		99.9	99.7	99.9	100	100	99.8	99.8	99.8	99.9	100	99.5	99.9	99.9	99.9	99.8	100	99.9	99.9	99.9	100	99.8	99.9	99.8	99.9	99.3	99.9	99.9	99.9	99.1	98.5	100	99.7	99.8	99.7	99.8	100	99.7	99.6	100	100	99.8	99.6	99.9
HQ681902.1	99.7	99.7	99.7	99.7	99.7	99.7		99.6	100	99.9	99.9	99.7	99.7	99.7	99.8	99.9	99.6	99.8	100	100	99.9	99.9	100	100	99.8	99.9	99.9	100	99.9	100	99.2	100	100	100	99	98.4	99.9	99.6	99.7	99.6	99.7	99.9	99.6	99.5	99.9	99.9	99.7	99.5	99.8
HQ681903.1	100	100	100	100	100	100	99.7		99.6	99.7	99.7	99.9	99.9	99.5	99.6	99.7	99.2	99.6	99.6	99.6	99.5	99.7	99.6	99.6	99.6	99.7	99.5	99.6	99.5	99.6	99.1	99.6	99.6	99.6	98.8	98.2	99.7	99.6	99.7	99.6	99.7	99.7	99.8	99.9	99.7	99.7	99.9	99.9	99.8
HQ681904.1	99.7	99.7	99.7	99.7	99.7	99.7	100	99.7		99.9	99.9	99.7	99.7	99.7	99.8	99.9	99.6	99.8	100	100	99.9	99.9	100	100	99.8	99.9	99.9	100	99.9	100	99.2	100	100	100	99	98.4	99.9	99.6	99.7	99.6	99.7	99.9	99.6	99.5	99.9	99.9	99.7	99.5	99.8
HQ681905.1	100	100	100	100	100	100	99.7	100	99.7		100	99.8	99.8	99.8	99.9	100	99.5	99.9	99.9	99.9	99.8	100	99.9	99.9	99.9	100	99.8	99.9	99.8	99.9	99.3	99.9	99.9	99.9	99.1	98.5	100	99.7	99.8	99.7	99.8	100	99.7	99.6	100	100	99.8	99.6	99.9
JF304775.1	100	100	100	100	100	100	99.7	100	99.7	100		99.8	99.8	99.8	99.9	100	99.5	99.9	99.9	99.9	99.8	100	99.9	99.9	99.9	100	99.8	99.9	99.8	99.9	99.3	99.9	99.9	99.9	99.1	98.5	100	99.7	99.8	99.7	99.8	100	99.7	99.6	100	100	99.8	99.6	99.9
KJ452212.1	100	100	100	100	100	100	99.7	100	99.7	100	100		100	99.6	99.7	99.8	99.3	99.7	99.7	99.7	99.6	99.8	99.7	99.7	99.7	99.8	99.6	99.7	99.6	99.7	99.2	99.7	99.7	99.7	98.9	98.3	99.8	99.7	99.8	99.7	99.8	99.8	99.9	99.8	99.8	99.8	100	99.8	99.9
MG190356.1	100	100	100	100	100	100	99.7	100	99.7	100	100	100		99.6	99.7	99.8	99.3	99.7	99.7	99.7	99.6	99.8	99.7	99.7	99.7	99.8	99.6	99.7	99.6	99.7	99.2	99.7	99.7	99.7	98.9	98.3	99.8	99.7	99.8	99.7	99.8	99.8	99.9	99.8	99.8	99.8	100	99.8	99.9
MG544856.1	100	100	100	100	100	100	99.7	100	99.7	100	100	100	100		99.7	99.8	99.3	99.7	99.7	99.7	99.6	99.8	99.7	99.7	99.7	99.8	99.6	99.7	99.6	99.7	99.2	99.7	99.7	99.7	98.9	98.3	99.8	99.5	99.6	99.5	99.6	99.8	99.5	99.4	99.8	99.8	99.6	99.4	99.7
MG649073.1	99.7	99.7	99.7	99.7	99.7	99.7	99.4	99.7	99.4	99.7	99.7	99.7	99.7	99.7		99.9	99.4	99.8	99.8	99.8	99.7	99.9	99.8	99.8	99.8	99.9	99.7	99.8	99.7	99.8	99.2	99.8	99.8	99.8	99	98.6	99.9	99.6	99.7	99.6	99.7	99.9	99.6	99.5	99.9	99.9	99.7	99.5	99.8
MG649074.1	100	100	100	100	100	100	99.7	100	99.7	100	100	100	100	100	99.7		99.5	99.9	99.9	99.9	99.8	100	99.9	99.9	99.9	100	99.8	99.9	99.8	99.9	99.3	99.9	99.9	99.9	99.1	98.5	100	99.7	99.8	99.7	99.8	100	99.7	99.6	100	100	99.8	99.6	99.9
MG655219.1	99.4	99.4	99.4	99.4	99.4	99.4	99.7	99.4	99.7	99.4	99.4	99.4	99.4	99.4	99.2	99.4		99.4	99.6	99.6	99.5	99.5	99.6	99.6	99.4	99.5	99.5	99.6	99.5	99.6	98.9	99.6	99.6	99.6	98.6	98.2	99.5	99.4	99.3	99.4	99.3	99.5	99.2	99.2	99.5	99.5	99.3	99.2	99.4
MG655220.1	99.7	99.7	99.7	99.7	99.7	99.7	99.4	99.7	99.4	99.7	99.7	99.7	99.7	99.7	99.4	99.7	99.2		99.8	99.8	99.7	99.9	99.8	99.8	99.8	99.9	99.7	99.8	99.7	99.8	99.2	99.8	99.8	99.8	99	98.4	99.9	99.6	99.7	99.6	99.7	99.9	99.6	99.5	99.9	99.9	99.7	99.5	99.8
MG655221.1	99.7	99.7	99.7	99.7	99.7	99.7	100	99.7	100	99.7	99.7	99.7	99.7	99.7	99.4	99.7	99.7	99.4		100	99.9	99.9	100	100	99.8	99.9	99.9	100	99.9	100	99.2	100	100	100	99	98.4	99.9	99.6	99.7	99.6	99.7	99.9	99.6	99.5	99.9	99.9	99.7	99.5	99.8
MG655222.1	99.7	99.7	99.7	99.7	99.7	99.7	100	99.7	100	99.7	99.7	99.7	99.7	99.7	99.4	99.7	99.7	99.4	100		99.9	99.9	100	100	99.8	99.9	99.9	100	99.9	100	99.2	100	100	100	99	98.4	99.9	99.6	99.7	99.6	99.7	99.9	99.6	99.5	99.9	99.9	99.7	99.5	99.8
MG655223.1	99.4	99.4	99.4	99.4	99.4	99.4	99.7	99.4	99.7	99.4	99.4	99.4	99.4	99.4	99.2	99.4	99.4	99.2	99.7	99.7		99.8	99.9	99.9	99.7	99.8	99.8	99.9	99.8	99.9	99.2	99.9	99.9	99.9	99.1	98.3	99.8	99.5	99.6	99.5	99.6	99.8	99.5	99.4	99.8	99.8	99.6	99.4	99.7
MG655224.1	100	100	100	100	100	100	99.7	100	99.7	100	100	100	100	100	99.7	100	99.4	99.7	99.7	99.7	99.4		99.9	99.9	99.9	100	99.8	99.9	99.8	99.9	99.3	99.9	99.9	99.9	99.1	98.5	100	99.7	99.8	99.7	99.8	100	99.7	99.6	100	100	99.8	99.6	99.9
MG655225.1	99.7	99.7	99.7	99.7	99.7	99.7	100	99.7	100	99.7	99.7	99.7	99.7	99.7	99.4	99.7	99.7	99.4	100	100	99.7	99.7		100	99.8	99.9	99.9	100	99.9	100	99.2	100	100	100	99	98.4	99.9	99.6	99.7	99.6	99.7	99.9	99.6	99.5	99.9	99.9	99.7	99.5	99.8
MG655226.1	99.7	99.7	99.7	99.7	99.7	99.7	100	99.7	100	99.7	99.7	99.7	99.7	99.7	99.4	99.7	99.7	99.4	100	100	99.7	99.7	100		99.8	99.9	99.9	100	99.9	100	99.2	100	100	100	99	98.4	99.9	99.6	99.7	99.6	99.7	99.9	99.6	99.5	99.9	99.9	99.7	99.5	99.8
MG655227.1	99.7	99.7	99.7	99.7	99.7	99.7	99.4	99.7	99.4	99.7	99.7	99.7	99.7	99.7	99.4	99.7	99.2	99.4	99.4	99.4	99.2	99.7	99.4	99.4		99.9	99.7	99.8	99.7	99.8	99.2	99.8	99.8	99.8	99	98.4	99.9	99.6	99.7	99.6	99.7	99.9	99.6	99.5	99.9	99.9	99.7	99.5	99.8
MG655228.1	100	100	100	100	100	100	99.7	100	99.7	100	100	100	100	100	99.7	100	99.4	99.7	99.7	99.7	99.4	100	99.7	99.7	99.7		99.8	99.9	99.8	99.9	99.3	99.9	99.9	99.9	99.1	98.5	100	99.7	99.8	99.7	99.8	100	99.7	99.6	100	100	99.8	99.6	99.9
MG673521.1	99.4	99.4	99.4	99.4	99.4	99.4	99.7	99.4	99.7	99.4	99.4	99.4	99.4	99.4	99.2	99.4	99.4	99.2	99.7	99.7	99.4	99.4	99.7	99.7	99.2	99.4		99.9	99.8	99.9	99.2	99.9	99.9	99.9	98.9	98.3	99.8	99.5	99.6	99.5	99.6	99.8	99.5	99.4	99.8	99.8	99.6	99.4	99.7
MG673522.1	99.7	99.7	99.7	99.7	99.7	99.7	100	99.7	100	99.7	99.7	99.7	99.7	99.7	99.4	99.7	99.7	99.4	100	100	99.7	99.7	100	100	99.4	99.7	99.7		99.9	100	99.2	100	100	100	99	98.4	99.9	99.6	99.7	99.6	99.7	99.9	99.6	99.5	99.9	99.9	99.7	99.5	99.8
MG673523.1	99.4	99.4	99.4	99.4	99.4	99.4	99.7	99.4	99.7	99.4	99.4	99.4	99.4	99.4	99.2	99.4	99.4	99.2	99.7	99.7	99.4	99.4	99.7	99.7	99.2	99.4	99.4	99.7		99.9	99.2	99.9	99.9	99.9	98.9	98.3	99.8	99.5	99.6	99.5	99.6	99.8	99.5	99.4	99.8	99.8	99.6	99.4	99.7
MG673524.1	99.7	99.7	99.7	99.7	99.7	99.7	100	99.7	100	99.7	99.7	99.7	99.7	99.7	99.4	99.7	99.7	99.4	100	100	99.7	99.7	100	100	99.4	99.7	99.7	100	99.7		99.2	100	100	100	99	98.4	99.9	99.6	99.7	99.6	99.7	99.9	99.6	99.5	99.9	99.9	99.7	99.5	99.8
MG844137.1	98.6	98.6	98.6	98.6	98.6	98.6	98.3	98.6	98.3	98.6	98.6	98.6	98.6	98.6	98.3	98.6	98	98.3	98.3	98.3	98	98.6	98.3	98.3	98.3	98.6	98	98.3	98.3	98.3		99.2	99.2	99.2	98.7	97.9	99.3	99.1	99.2	99.1	99.2	99.3	99.1	99	99.3	99.3	99.2	99	99.2
MG844138.1	99.7	99.7	99.7	99.7	99.7	99.7	100	99.7	100	99.7	99.7	99.7	99.7	99.7	99.4	99.7	99.7	99.4	100	100	99.7	99.7	100	100	99.4	99.7	99.7	100	99.7	100	98.3		100	100	99	98.4	99.9	99.6	99.7	99.6	99.7	99.9	99.6	99.5	99.9	99.9	99.7	99.5	99.8
MG844139.1	99.7	99.7	99.7	99.7	99.7	99.7	100	99.7	100	99.7	99.7	99.7	99.7	99.7	99.4	99.7	99.7	99.4	100	100	99.7	99.7	100	100	99.4	99.7	99.7	100	99.7	100	98.3	100		100	99	98.4	99.9	99.6	99.7	99.6	99.7	99.9	99.6	99.5	99.9	99.9	99.7	99.5	99.8
MG844140.1	99.7	99.7	99.7	99.7	99.7	99.7	100	99.7	100	99.7	99.7	99.7	99.7	99.7	99.4	99.7	99.7	99.4	100	100	99.7	99.7	100	100	99.4	99.7	99.7	100	99.7	100	98.3	100	100		99	98.4	99.9	99.6	99.7	99.6	99.7	99.9	99.6	99.5	99.9	99.9	99.7	99.5	99.8
MG844141.1	98	98	98	98	98	98	97.7	98	97.7	98	98	98	98	98	97.7	98	97.5	97.7	97.7	97.7	98	98	97.7	97.7	97.7	98	97.5	97.7	97.5	97.7	97.5	97.7	97.7	97.7		98.1	99.1	98.8	98.9	98.8	98.9	99.1	98.8	98.7	99.1	99.1	98.9	98.7	99
MG844142.1	97.7	97.7	97.7	97.7	97.7	97.7	97.5	97.7	97.5	97.7	97.7	97.7	97.7	97.7	98	97.7	97.2	97.5	97.5	97.5	97.2	97.7	97.5	97.5	97.5	97.7	97.2	97.5	97.2	97.5	96.6	97.5	97.5	97.5	96.9		98.5	98.2	98.3	98.2	98.3	98.5	98.2	98.1	98.5	98.5	98.3	98.1	98.4
MG844143.1	100	100	100	100	100	100	99.7	100	99.7	100	100	100	100	100	99.7	100	99.4	99.7	99.7	99.7	99.4	100	99.7	99.7	99.7	100	99.4	99.7	99.4	99.7	98.6	99.7	99.7	99.7	98	97.7		99.7	99.8	99.7	99.8	100	99.7	99.6	100	100	99.8	99.6	99.9
MN184848.1	100	100	100	100	100	100	99.7	100	99.7	100	100	100	100	100	99.7	100	99.4	99.7	99.7	99.7	99.4	100	99.7	99.7	99.7	100	99.4	99.7	99.4	99.7	98.6	99.7	99.7	99.7	98	97.7	100		99.9	100	99.7	99.7	99.6	99.5	99.7	99.7	99.7	99.5	99.6
MN184849.1	100	100	100	100	100	100	99.7	100	99.7	100	100	100	100	100	99.7	100	99.4	99.7	99.7	99.7	99.4	100	99.7	99.7	99.7	100	99.4	99.7	99.4	99.7	98.6	99.7	99.7	99.7	98	97.7	100	100		99.9	99.8	99.8	99.7	99.6	99.8	99.8	99.8	99.6	99.7
MN184850.1	100	100	100	100	100	100	99.7	100	99.7	100	100	100	100	100	99.7	100	99.4	99.7	99.7	99.7	99.4	100	99.7	99.7	99.7	100	99.4	99.7	99.4	99.7	98.6	99.7	99.7	99.7	98	97.7	100	100	100		99.7	99.7	99.6	99.5	99.7	99.7	99.7	99.5	99.6
MN311452.1	99.7	99.7	99.7	99.7	99.7	99.7	99.4	99.7	99.4	99.7	99.7	99.7	99.7	99.7	99.4	99.7	99.2	99.4	99.4	99.4	99.2	99.7	99.4	99.4	99.4	99.7	99.2	99.4	99.2	99.4	98.3	99.4	99.4	99.4	97.7	97.5	99.7	99.7	99.7	99.7		99.8	99.9	99.6	99.8	99.8	99.8	99.6	99.7
MN311453.1	100	100	100	100	100	100	99.7	100	99.7	100	100	100	100	100	99.7	100	99.4	99.7	99.7	99.7	99.4	100	99.7	99.7	99.7	100	99.4	99.7	99.4	99.7	98.6	99.7	99.7	99.7	98	97.7	100	100	100	100	99.7		99.7	99.6	100	100	99.8	99.6	99.9
MN311454.1	99.7	99.7	99.7	99.7	99.7	99.7	99.4	99.7	99.4	99.7	99.7	99.7	99.7	99.7	99.4	99.7	99.2	99.4	99.4	99.4	99.2	99.7	99.4	99.4	99.4	99.7	99.2	99.4	99.2	99.4	98.3	99.4	99.4	99.4	97.7	97.5	99.7	99.7	99.7	99.7	100	99.7		99.7	99.7	99.7	99.9	99.7	99.8
MN311455.1	100	100	100	100	100	100	99.7	100	99.7	100	100	100	100	100	99.7	100	99.4	99.7	99.7	99.7	99.4	100	99.7	99.7	99.7	100	99.4	99.7	99.4	99.7	98.6	99.7	99.7	99.7	98	97.7	100	100	100	100	99.7	100	99.7		99.6	99.6	99.8	100	99.7
MN311456.1	100	100	100	100	100	100	99.7	100	99.7	100	100	100	100	100	99.7	100	99.4	99.7	99.7	99.7	99.4	100	99.7	99.7	99.7	100	99.4	99.7	99.4	99.7	98.6	99.7	99.7	99.7	98	97.7	100	100	100	100	99.7	100	99.7	100		100	99.8	99.6	99.9
MN311457.1	100	100	100	100	100	100	99.7	100	99.7	100	100	100	100	100	99.7	100	99.4	99.7	99.7	99.7	99.4	100	99.7	99.7	99.7	100	99.4	99.7	99.4	99.7	98.6	99.7	99.7	99.7	98	97.7	100	100	100	100	99.7	100	99.7	100	100		99.8	99.6	99.9
MN311458.1	100	100	100	100	100	100	99.7	100	99.7	100	100	100	100	100	99.7	100	99.4	99.7	99.7	99.7	99.4	100	99.7	99.7	99.7	100	99.4	99.7	99.4	99.7	98.6	99.7	99.7	99.7	98	97.7	100	100	100	100	99.7	100	99.7	100	100	100		99.8	99.9
MN311460.1	100	100	100	100	100	100	99.7	100	99.7	100	100	100	100	100	99.7	100	99.4	99.7	99.7	99.7	99.4	100	99.7	99.7	99.7	100	99.4	99.7	99.4	99.7	98.6	99.7	99.7	99.7	98	97.7	100	100	100	100	99.7	100	99.7	100	100	100	100		99.7
MN311461.1	100	100	100	100	100	100	99.7	100	99.7	100	100	100	100	100	99.7	100	99.4	99.7	99.7	99.7	99.4	100	99.7	99.7	99.7	100	99.4	99.7	99.4	99.7	98.6	99.7	99.7	99.7	98	97.7	100	100	100	100	99.7	100	99.7	100	100	100	100	100
MN311462.1	100	100	100	100	100	100	99.7	100	99.7	100	100	100	100	100	99.7	100	99.4	99.7	99.7	99.7	99.4	100	99.7	99.7	99.7	100	99.4	99.7	99.4	99.7	98.6	99.7	99.7	99.7	98	97.7	100	100	100	100	99.7	100	99.7	100	100	100	100	100	100
MN311463.1	100	100	100	100	100	100	99.7	100	99.7	100	100	100	100	100	99.7	100	99.4	99.7	99.7	99.7	99.4	100	99.7	99.7	99.7	100	99.4	99.7	99.4	99.7	98.6	99.7	99.7	99.7	98	97.7	100	100	100	100	99.7	100	99.7	100	100	100	100	100	100
MN311465.1	100	100	100	100	100	100	99.7	100	99.7	100	100	100	100	100	99.7	100	99.4	99.7	99.7	99.7	99.4	100	99.7	99.7	99.7	100	99.4	99.7	99.4	99.7	98.6	99.7	99.7	99.7	98	97.7	100	100	100	100	99.7	100	99.7	100	100	100	100	100	100
MN311466.1	100	100	100	100	100	100	99.7	100	99.7	100	100	100	100	100	99.7	100	99.4	99.7	99.7	99.7	99.4	100	99.7	99.7	99.7	100	99.4	99.7	99.4	99.7	98.6	99.7	99.7	99.7	98	97.7	100	100	100	100	99.7	100	99.7	100	100	100	100	100	100
MN311467.1	100	100	100	100	100	100	99.7	100	99.7	100	100	100	100	100	99.7	100	99.4	99.7	99.7	99.7	99.4	100	99.7	99.7	99.7	100	99.4	99.7	99.4	99.7	98.6	99.7	99.7	99.7	98	97.7	100	100	100	100	99.7	100	99.7	100	100	100	100	100	100
MN311468.1	100	100	100	100	100	100	99.7	100	99.7	100	100	100	100	100	99.7	100	99.4	99.7	99.7	99.7	99.4	100	99.7	99.7	99.7	100	99.4	99.7	99.4	99.7	98.6	99.7	99.7	99.7	98	97.7	100	100	100	100	99.7	100	99.7	100	100	100	100	100	100
MN311469.1	100	100	100	100	100	100	99.7	100	99.7	100	100	100	100	100	99.7	100	99.4	99.7	99.7	99.7	99.4	100	99.7	99.7	99.7	100	99.4	99.7	99.4	99.7	98.6	99.7	99.7	99.7	98	97.7	100	100	100	100	99.7	100	99.7	100	100	100	100	100	100
MN311470.1	100	100	100	100	100	100	99.7	100	99.7	100	100	100	100	100	99.7	100	99.4	99.7	99.7	99.7	99.4	100	99.7	99.7	99.7	100	99.4	99.7	99.4	99.7	98.6	99.7	99.7	99.7	98	97.7	100	100	100	100	99.7	100	99.7	100	100	100	100	100	100
MN311471.1	100	100	100	100	100	100	99.7	100	99.7	100	100	100	100	100	99.7	100	99.4	99.7	99.7	99.7	99.4	100	99.7	99.7	99.7	100	99.4	99.7	99.4	99.7	98.6	99.7	99.7	99.7	98	97.7	100	100	100	100	99.7	100	99.7	100	100	100	100	100	100
MN311472.1	100	100	100	100	100	100	99.7	100	99.7	100	100	100	100	100	99.7	100	99.4	99.7	99.7	99.7	99.4	100	99.7	99.7	99.7	100	99.4	99.7	99.4	99.7	98.6	99.7	99.7	99.7	98	97.7	100	100	100	100	99.7	100	99.7	100	100	100	100	100	100
MN311473.1	100	100	100	100	100	100	99.7	100	99.7	100	100	100	100	100	99.7	100	99.4	99.7	99.7	99.7	99.4	100	99.7	99.7	99.7	100	99.4	99.7	99.4	99.7	98.6	99.7	99.7	99.7	98	97.7	100	100	100	100	99.7	100	99.7	100	100	100	100	100	100
MZ614863.1	100	100	100	100	100	100	99.7	100	99.7	100	100	100	100	100	99.7	100	99.4	99.7	99.7	99.7	99.4	100	99.7	99.7	99.7	100	99.4	99.7	99.4	99.7	98.6	99.7	99.7	99.7	98	97.7	100	100	100	100	99.7	100	99.7	100	100	100	100	100	100
NC_004800.1	100	100	100	100	100	100	99.7	100	99.7	100	100	100	100	100	99.7	100	99.4	99.7	99.7	99.7	99.4	100	99.7	99.7	99.7	100	99.4	99.7	99.4	99.7	98.6	99.7	99.7	99.7	98	97.7	100	100	100	100	99.7	100	99.7	100	100	100	100	100	100
[truncated: 13 more columns]
