# Supplementary material for: Molecular epidemiology and characterization of goose polyomavirus in China: insights into its impact on hatchability and susceptibility to co-infections
Source: Front Vet Sci. 2026 May 12;13:1810451. doi: 10.3389/fvets.2026.1810451 (PMC13203973; doi:10.3389/fvets.2026.1810451)
Supplement: Supplementary file 1 [file Supplementary_file_1.zip › MSID1810451_Supplementary_Material/Supplementary Table 8.XLSX]

## Sheet: Sheet1
		YN2022	AY327109.1	AY327110.1	AY327111.1	AY327112.1	AY327113.1	HQ681902.1	HQ681903.1	HQ681904.1	HQ681905.1	JF304775.1	KJ452212.1	MG190356.1	MG544856.1	MG649073.1	MG649074.1	MG655219.1	MG655220.1	MG655221.1	MG655222.1	MG655223.1	MG655224.1	MG655225.1	MG655226.1	MG655227.1	MG655228.1	MG673521.1	MG673522.1	MG673523.1	MG673524.1	MG844137.1	MG844138.1	MG844139.1	MG844140.1	MG844141.1	MG844142.1	MG844143.1	MN184848.1	MN184849.1	MN184850.1	MN311452.1	MN311453.1	MN311454.1	MN311455.1	MN311456.1	MN311457.1	MN311458.1	MN311460.1
Phe	TTT	1.6	1.6	1.6	1.6	1.6	1.6	1.6	1.6	1.6	1.6	1.6	1.6	1.6	1.6	1.6	1.6	1.6	1.6	1.6	1.6	1.6	1.6	1.6	1.6	1.6	1.6	1.6	1.6	1.6	1.6	1.56	1.6	1.6	1.6	1.56	1.6	1.6	1.6	1.6	1.6	1.6	1.6	1.6	1.6	1.6	1.6	1.6	1.6
	TTC	0.4	0.4	0.4	0.4	0.4	0.4	0.4	0.4	0.4	0.4	0.4	0.4	0.4	0.4	0.4	0.4	0.4	0.4	0.4	0.4	0.4	0.4	0.4	0.4	0.4	0.4	0.4	0.4	0.4	0.4	0.44	0.4	0.4	0.4	0.44	0.4	0.4	0.4	0.4	0.4	0.4	0.4	0.4	0.4	0.4	0.4	0.4	0.4
Leu	TTA	0.83	0.83	0.83	0.83	0.83	0.83	0.83	1.03	0.83	0.83	0.83	0.83	0.83	0.83	0.8	0.83	0.83	0.83	0.83	0.83	0.83	0.83	0.83	0.83	0.83	0.83	0.83	0.83	0.83	0.83	1	0.83	0.83	0.83	0.83	0.8	0.8	0.83	0.83	0.83	0.83	0.83	0.83	0.83	1.03	0.83	0.83	0.83
	TTG	1.03	0.83	0.83	1.03	1.03	1.03	1.03	0.83	1.03	1.03	1.03	1.03	1.03	1.03	1	1.03	1.03	1.03	1.03	1.03	1.03	1.03	1.03	1.03	1.03	1.03	1.03	1.03	1.03	1.03	1	1.03	1.03	1.03	1.24	1	1	1.03	1.03	1.03	1.03	1.03	1.03	1.03	0.83	1.03	1.03	1.03
	CTT	1.45	1.45	1.45	1.45	1.45	1.45	1.45	1.45	1.45	1.45	1.45	1.45	1.45	1.45	1.6	1.45	1.45	1.45	1.45	1.45	1.45	1.45	1.45	1.45	1.45	1.45	1.45	1.45	1.45	1.45	1.4	1.45	1.45	1.45	1.45	1.4	1.4	1.45	1.45	1.45	1.45	1.45	1.45	1.45	1.45	1.45	1.45	1.45
	CTC	0.62	0.62	0.62	0.62	0.62	0.62	0.62	0.62	0.62	0.62	0.62	0.62	0.62	0.62	0.6	0.62	0.62	0.62	0.62	0.62	0.62	0.62	0.62	0.62	0.62	0.62	0.62	0.62	0.62	0.62	0.6	0.62	0.62	0.62	0.62	1	1	0.62	0.62	0.62	0.62	0.62	0.62	0.62	0.62	0.62	0.62	0.62
	CTA	0.62	0.62	0.62	0.62	0.62	0.62	0.62	0.62	0.62	0.62	0.62	0.62	0.62	0.62	0.6	0.62	0.62	0.62	0.62	0.62	0.62	0.62	0.62	0.62	0.62	0.62	0.62	0.62	0.62	0.62	0.6	0.62	0.62	0.62	0.62	0.6	0.6	0.62	0.62	0.62	0.62	0.62	0.62	0.62	0.41	0.62	0.62	0.62
	CTG	1.45	1.66	1.66	1.45	1.45	1.45	1.45	1.45	1.45	1.45	1.45	1.45	1.45	1.45	1.4	1.45	1.45	1.45	1.45	1.45	1.45	1.45	1.45	1.45	1.45	1.45	1.45	1.45	1.45	1.45	1.4	1.45	1.45	1.45	1.24	1.2	1.2	1.45	1.45	1.45	1.45	1.45	1.45	1.45	1.66	1.45	1.45	1.45
Ile	ATT	1.2	1.2	1.2	1.2	1.2	1.2	1.09	1.2	1.09	1.2	1.2	1.09	1.2	1.2	1.2	1.2	1	1.2	1.09	1.09	1.09	1.2	1.09	1.09	1.2	1.2	1	1.09	1.09	1.09	1.25	1.09	1.09	1.09	1.2	1.2	1.2	1.2	1.2	1.2	1.2	1.2	1.2	1.2	1.2	1.2	1.2	1.2
	ATC	0.3	0.6	0.6	0.6	0.6	0.6	0.82	0.6	0.82	0.6	0.6	0.82	0.6	0.3	0.6	0.6	1	0.6	0.82	0.82	0.82	0.6	0.82	0.82	0.6	0.6	0.75	0.82	0.82	0.82	0.75	0.82	0.82	0.82	0.6	0.6	0.6	0.6	0.6	0.6	0.6	0.6	0.6	0.6	0.6	0.6	0.6	0.6
	ATA	1.5	1.2	1.2	1.2	1.2	1.2	1.09	1.2	1.09	1.2	1.2	1.09	1.2	1.5	1.2	1.2	1	1.2	1.09	1.09	1.09	1.2	1.09	1.09	1.2	1.2	1.25	1.09	1.09	1.09	1	1.09	1.09	1.09	1.2	1.2	1.2	1.2	1.2	1.2	1.2	1.2	1.2	1.2	1.2	1.2	1.2	1.2
Met	ATG	1	1	1	1	1	1	1	1	1	1	1	1	1	1	1	1	1	1	1	1	1	1	1	1	1	1	1	1	1	1	1	1	1	1	1	1	1	1	1	1	1	1	1	1	1	1	1	1
Val	GTT	1.22	1.33	1.33	1.22	1.22	1.22	1.26	1.33	1.26	1.22	1.22	1.26	1.33	1.22	1.22	1.22	1.29	1.22	1.26	1.26	1.26	1.22	1.26	1.26	1.22	1.22	1.26	1.26	1.26	1.26	1.22	1.26	1.26	1.26	1.22	1.22	1.22	1.22	1.22	1.22	1.22	1.22	1.22	1.33	1.33	1.22	1.22	1.33
	GTC	0.78	0.56	0.56	0.67	0.67	0.67	0.57	0.56	0.57	0.67	0.67	0.57	0.56	0.67	0.67	0.67	0.47	0.67	0.57	0.57	0.57	0.67	0.57	0.57	0.67	0.67	0.57	0.57	0.57	0.57	0.67	0.57	0.57	0.57	0.67	0.67	0.67	0.67	0.67	0.67	0.67	0.67	0.67	0.56	0.56	0.67	0.67	0.56
	GTA	0.78	0.78	0.78	0.78	0.78	0.78	0.8	0.78	0.8	0.78	0.78	0.8	0.78	0.78	0.78	0.78	0.82	0.78	0.8	0.8	0.8	0.78	0.8	0.8	0.78	0.78	0.8	0.8	0.8	0.8	0.78	0.8	0.8	0.8	0.78	0.78	0.78	0.78	0.78	0.78	0.78	0.78	0.78	0.78	0.78	0.78	0.78	0.78
	GTG	1.22	1.33	1.33	1.33	1.33	1.33	1.37	1.33	1.37	1.33	1.33	1.37	1.33	1.33	1.33	1.33	1.41	1.33	1.37	1.37	1.37	1.33	1.37	1.37	1.33	1.33	1.37	1.37	1.37	1.37	1.33	1.37	1.37	1.37	1.33	1.33	1.33	1.33	1.33	1.33	1.33	1.33	1.33	1.33	1.33	1.33	1.33	1.33
Ser	TCT	1.64	1.64	1.64	1.64	1.64	1.64	1.64	1.64	1.64	1.64	1.64	1.64	1.64	1.64	1.64	1.64	1.64	1.64	1.64	1.64	1.64	1.64	1.64	1.64	1.64	1.64	1.64	1.64	1.64	1.64	1.64	1.64	1.64	1.64	1.64	1.57	1.57	1.64	1.64	1.64	1.64	1.57	1.64	1.57	1.64	1.64	1.64	1.64
	TCC	1.09	1.09	1.09	1.09	1.09	1.09	1.09	1.09	1.09	1.09	1.09	1.09	1.09	1.09	1.09	1.09	1.09	1.09	1.09	1.09	1.09	1.09	1.09	1.09	1.09	1.09	1.09	1.09	1.09	1.09	1.09	1.09	1.09	1.09	1.09	1.3	1.3	1.09	1.09	1.09	1.09	1.04	1.09	1.04	1.09	1.09	1.09	1.09
	TCA	0.27	0.27	0.27	0.27	0.27	0.27	0.27	0.27	0.27	0.27	0.27	0.27	0.27	0.27	0.27	0.27	0.27	0.27	0.27	0.27	0.27	0.27	0.27	0.27	0.27	0.27	0.27	0.27	0.27	0.27	0.27	0.27	0.27	0.27	0.27	0.26	0.26	0.27	0.27	0.27	0.27	0.26	0.27	0.26	0.27	0.27	0.27	0.27
	TCG	0	0	0	0	0	0	0	0	0	0	0	0	0	0	0	0	0	0	0	0	0	0	0	0	0	0	0	0	0	0	0	0	0	0	0	0	0	0	0	0	0	0	0	0	0	0	0	0
	AGT	0.82	0.82	0.82	0.82	0.82	0.82	0.82	0.82	0.82	0.82	0.82	0.82	0.82	0.82	0.82	0.82	0.82	0.82	0.82	0.82	0.82	0.82	0.82	0.82	0.82	0.82	0.82	0.82	0.82	0.82	0.82	0.82	0.82	0.82	0.82	0.78	0.78	0.82	0.82	0.82	0.82	1.04	0.82	1.04	0.82	0.82	0.82	0.82
	AGC	2.18	2.18	2.18	2.18	2.18	2.18	2.18	2.18	2.18	2.18	2.18	2.18	2.18	2.18	2.18	2.18	2.18	2.18	2.18	2.18	2.18	2.18	2.18	2.18	2.18	2.18	2.18	2.18	2.18	2.18	2.18	2.18	2.18	2.18	2.18	2.09	2.09	2.18	2.18	2.18	2.18	2.09	2.18	2.09	2.18	2.18	2.18	2.18
Pro	CCT	0.91	0.91	0.91	0.91	0.91	0.91	0.91	0.91	0.91	0.91	0.91	0.91	0.91	0.91	0.82	0.91	0.82	0.91	0.91	0.91	0.91	0.91	0.91	0.91	0.82	0.91	0.91	0.91	0.94	0.91	0.82	0.91	0.91	0.91	0.8	0.77	0.77	0.91	0.91	0.91	0.91	0.91	0.91	0.91	0.91	0.91	0.91	0.91
	CCC	1.26	1.26	1.26	1.26	1.26	1.26	1.26	1.26	1.26	1.26	1.26	1.26	1.26	1.26	1.29	1.26	1.29	1.26	1.26	1.26	1.26	1.26	1.26	1.26	1.29	1.26	1.26	1.26	1.29	1.26	1.29	1.26	1.26	1.26	1.49	1.42	1.42	1.26	1.14	1.14	1.14	1.26	1.26	1.26	1.26	1.26	1.26	1.26
	CCA	1.6	1.6	1.6	1.6	1.6	1.6	1.6	1.6	1.6	1.6	1.6	1.6	1.6	1.6	1.65	1.6	1.65	1.6	1.6	1.6	1.6	1.6	1.6	1.6	1.65	1.6	1.6	1.6	1.53	1.6	1.65	1.6	1.6	1.6	1.49	1.55	1.55	1.6	1.71	1.71	1.71	1.6	1.6	1.6	1.6	1.6	1.6	1.6
	CCG	0.23	0.23	0.23	0.23	0.23	0.23	0.23	0.23	0.23	0.23	0.23	0.23	0.23	0.23	0.24	0.23	0.24	0.23	0.23	0.23	0.23	0.23	0.23	0.23	0.24	0.23	0.23	0.23	0.24	0.23	0.24	0.23	0.23	0.23	0.23	0.26	0.26	0.23	0.23	0.23	0.23	0.23	0.23	0.23	0.23	0.23	0.23	0.23
Thr	ACT	1.6	1.6	1.6	1.6	1.6	1.6	1.6	1.6	1.6	1.6	1.6	1.6	1.6	1.6	1.6	1.6	1.6	1.6	1.6	1.6	1.6	1.6	1.6	1.6	1.6	1.6	1.6	1.6	1.6	1.6	1.6	1.6	1.6	1.6	1.48	1.48	1.48	1.6	1.6	1.6	1.6	1.6	1.6	1.6	1.6	1.6	1.6	1.6
	ACC	0.8	0.8	0.8	0.8	0.8	0.8	0.8	0.8	0.8	0.8	0.8	0.8	0.8	0.8	0.8	0.8	0.8	0.8	0.8	0.8	0.8	0.8	0.8	0.8	0.8	0.8	0.8	0.8	0.8	0.8	0.8	0.8	0.8	0.8	0.89	0.74	0.74	0.8	0.8	0.8	0.8	0.8	0.8	0.8	0.8	0.8	0.8	0.8
	ACA	1.6	1.6	1.6	1.6	1.6	1.6	1.6	1.6	1.6	1.6	1.6	1.6	1.6	1.6	1.6	1.6	1.6	1.6	1.6	1.6	1.6	1.6	1.6	1.6	1.6	1.6	1.6	1.6	1.6	1.6	1.6	1.6	1.6	1.6	1.48	1.63	1.63	1.6	1.6	1.6	1.6	1.6	1.6	1.6	1.6	1.6	1.6	1.6
	ACG	0	0	0	0	0	0	0	0	0	0	0	0	0	0	0	0	0	0	0	0	0	0	0	0	0	0	0	0	0	0	0	0	0	0	0.15	0.15	0.15	0	0	0	0	0	0	0	0	0	0	0
Ala	GCT	0.86	1.14	1.14	1.14	1.14	1.14	1.14	1.14	1.14	1.14	1.14	1.14	1.14	0.86	1.14	1.14	1.14	1.14	1.14	1.14	1.14	1.14	1.14	1.14	1.14	1.14	1.14	1.14	1.14	1.14	1.07	1.14	1.14	1.14	1.14	0.92	0.92	1.14	1.14	1.14	1.14	1.14	1.14	1.14	1.14	1.14	1.14	1.14
	GCC	0.86	0.57	0.57	0.57	0.57	0.57	0.57	0.57	0.57	0.57	0.57	0.57	0.57	0.86	0.57	0.57	0.57	0.57	0.57	0.57	0.57	0.57	0.57	0.57	0.57	0.57	0.57	0.57	0.57	0.57	0.53	0.57	0.57	0.57	0.57	0.62	0.62	0.57	0.57	0.57	0.57	0.57	0.57	0.57	0.57	0.57	0.57	0.57
	GCA	2.29	2.29	2.29	2.29	2.29	2.29	2.29	2.29	2.29	2.29	2.29	2.29	2.29	2.29	2.29	2.29	2.29	2.29	2.29	2.29	2.29	2.29	2.29	2.29	2.29	2.29	2.29	2.29	2.29	2.29	2.4	2.29	2.29	2.29	2.29	2.46	2.46	2.29	2.29	2.29	2.29	2.29	2.29	2.29	2.29	2.29	2.29	2.29
Tyr	TAT	1.23	1.23	1.23	1.23	1.23	1.23	1.23	1.23	1.23	1.23	1.23	1.23	1.23	1.23	1.23	1.23	1.23	1.23	1.23	1.23	1.23	1.23	1.23	1.23	1.23	1.23	1.23	1.23	1.23	1.23	1.23	1.23	1.23	1.23	1.23	1.23	1.23	1.23	1.23	1.23	1.23	1.23	1.23	1.23	1.23	1.23	1.23	1.23
	TAC	0.77	0.77	0.77	0.77	0.77	0.77	0.77	0.77	0.77	0.77	0.77	0.77	0.77	0.77	0.77	0.77	0.77	0.77	0.77	0.77	0.77	0.77	0.77	0.77	0.77	0.77	0.77	0.77	0.77	0.77	0.77	0.77	0.77	0.77	0.77	0.77	0.77	0.77	0.77	0.77	0.77	0.77	0.77	0.77	0.77	0.77	0.77	0.77
His	CAT	1.2	1.2	1.2	1.2	1.2	1.2	1.2	1.2	1.2	1.2	1.2	1.2	1.2	1.2	1.2	1.2	1.2	1.2	1.2	1.2	1.2	1.2	1.2	1.2	1.2	1.2	1.2	1.2	1.2	1.2	1.2	1.2	1.2	1.2	1.2	1.2	1.2	1.2	1.2	1.2	1.2	1.2	1.2	1.2	1.2	1.2	1.2	1.2
	CAC	0.8	0.8	0.8	0.8	0.8	0.8	0.8	0.8	0.8	0.8	0.8	0.8	0.8	0.8	0.8	0.8	0.8	0.8	0.8	0.8	0.8	0.8	0.8	0.8	0.8	0.8	0.8	0.8	0.8	0.8	0.8	0.8	0.8	0.8	0.8	0.8	0.8	0.8	0.8	0.8	0.8	0.8	0.8	0.8	0.8	0.8	0.8	0.8
Gln	CAA	0.62	0.62	0.62	0.62	0.62	0.62	0.62	0.62	0.62	0.62	0.62	0.62	0.62	0.62	0.62	0.62	0.62	0.62	0.62	0.62	0.62	0.62	0.62	0.62	0.62	0.62	0.62	0.62	0.71	0.62	0.62	0.62	0.62	0.62	0.62	0.71	0.71	0.62	0.62	0.62	0.62	0.62	0.62	0.62	0.62	0.62	0.62	0.62
	CAG	1.38	1.38	1.38	1.38	1.38	1.38	1.38	1.38	1.38	1.38	1.38	1.38	1.38	1.38	1.38	1.38	1.38	1.38	1.38	1.38	1.38	1.38	1.38	1.38	1.38	1.38	1.38	1.38	1.29	1.38	1.38	1.38	1.38	1.38	1.38	1.29	1.29	1.38	1.38	1.38	1.38	1.38	1.38	1.38	1.38	1.38	1.38	1.38
Asn	AAT	0.75	0.75	0.75	0.75	0.75	0.75	0.75	0.75	0.75	0.75	0.75	0.75	0.75	0.75	0.75	0.75	0.75	0.75	0.75	0.75	0.75	0.75	0.75	0.75	0.75	0.75	0.75	0.75	0.75	0.75	0.8	0.75	0.75	0.75	0.86	0.8	0.8	0.75	0.75	0.75	0.75	0.75	0.75	0.75	0.75	0.75	0.75	0.75
	AAC	1.25	1.25	1.25	1.25	1.25	1.25	1.25	1.25	1.25	1.25	1.25	1.25	1.25	1.25	1.25	1.25	1.25	1.25	1.25	1.25	1.25	1.25	1.25	1.25	1.25	1.25	1.25	1.25	1.25	1.25	1.2	1.25	1.25	1.25	1.14	1.2	1.2	1.25	1.25	1.25	1.25	1.25	1.25	1.25	1.25	1.25	1.25	1.25
Lys	AAA	1.38	1.38	1.38	1.38	1.38	1.38	1.38	1.38	1.38	1.38	1.38	1.38	1.38	1.38	1.38	1.38	1.38	1.38	1.38	1.38	1.43	1.38	1.38	1.38	1.38	1.38	1.33	1.38	1.38	1.38	1.33	1.38	1.38	1.38	1.54	1.23	1.23	1.38	1.38	1.38	1.38	1.38	1.38	1.38	1.38	1.38	1.38	1.38
	AAG	0.62	0.62	0.62	0.62	0.62	0.62	0.62	0.62	0.62	0.62	0.62	0.62	0.62	0.62	0.62	0.62	0.62	0.62	0.62	0.62	0.57	0.62	0.62	0.62	0.62	0.62	0.67	0.62	0.62	0.62	0.67	0.62	0.62	0.62	0.46	0.77	0.77	0.62	0.62	0.62	0.62	0.62	0.62	0.62	0.62	0.62	0.62	0.62
Asp	GAT	1.13	1.13	1.13	1.13	1.13	1.13	1.13	1.13	1.13	1.13	1.13	1.13	1.13	1.13	1.13	1.13	1.13	1.13	1.13	1.13	1.13	1.13	1.13	1.13	1.13	1.13	1.13	1.13	1.13	1.13	1.2	1.13	1.13	1.13	1.13	1.13	1.13	1.13	1.13	1.13	1.13	1.13	1.13	1.13	1.13	1.13	1.13	1.13
	GAC	0.88	0.88	0.88	0.88	0.88	0.88	0.88	0.88	0.88	0.88	0.88	0.88	0.88	0.88	0.88	0.88	0.88	0.88	0.88	0.88	0.88	0.88	0.88	0.88	0.88	0.88	0.88	0.88	0.88	0.88	0.8	0.88	0.88	0.88	0.88	0.88	0.88	0.88	0.88	0.88	0.88	0.88	0.88	0.88	0.88	0.88	0.88	0.88
Glu	GAA	1.16	1.05	1.05	1.05	1.05	1.05	1.05	1.05	1.05	1.05	1.05	1.05	1.05	1.05	1.05	1.05	1.05	1.05	1.05	1.05	1.05	1.05	1.05	1.05	1.05	1.05	1.05	1.05	1.05	1.05	1.05	1.05	1.05	1.05	1.05	1.05	1.05	1.05	1.05	1.05	1.05	1.05	1.05	1.05	1.05	1.05	1.05	1.05
	GAG	0.84	0.95	0.95	0.95	0.95	0.95	0.95	0.95	0.95	0.95	0.95	0.95	0.95	0.95	0.95	0.95	0.95	0.95	0.95	0.95	0.95	0.95	0.95	0.95	0.95	0.95	0.95	0.95	0.95	0.95	0.95	0.95	0.95	0.95	0.95	0.95	0.95	0.95	0.95	0.95	0.95	0.95	0.95	0.95	0.95	0.95	0.95	0.95
Cys	TGT	1.2	1.2	1.2	1.2	1.2	1.2	1.2	1.2	1.2	1.2	1.2	1.2	1.2	1.2	1.2	1.2	1.2	1.2	1.2	1.2	1.2	1.2	1.2	1.2	1.2	1.2	1.2	1.2	1.2	1.2	1.2	1.2	1.2	1.2	1.2	1.2	1.2	1.2	1.2	1.2	1.2	1.2	1.2	1.2	1.2	1.2	1.2	1.2
	TGC	0.8	0.8	0.8	0.8	0.8	0.8	0.8	0.8	0.8	0.8	0.8	0.8	0.8	0.8	0.8	0.8	0.8	0.8	0.8	0.8	0.8	0.8	0.8	0.8	0.8	0.8	0.8	0.8	0.8	0.8	0.8	0.8	0.8	0.8	0.8	0.8	0.8	0.8	0.8	0.8	0.8	0.8	0.8	0.8	0.8	0.8	0.8	0.8
Trp	TGG	1	1	1	1	1	1	1	1	1	1	1	1	1	1	1	1	1	1	1	1	1	1	1	1	1	1	1	1	1	1	1	1	1	1	1	1	1	1	1	1	1	1	1	1	1	1	1	1
Arg	CGT	0.32	0.32	0.32	0.32	0.32	0.32	0.32	0.32	0.32	0.32	0.32	0.32	0.32	0.32	0.32	0.32	0.32	0.3	0.32	0.32	0.33	0.32	0.32	0.32	0.32	0.32	0.32	0.32	0.32	0.32	0.32	0.32	0.32	0.32	0.32	0.6	0.6	0.32	0.32	0.32	0.32	0.32	0.32	0.32	0.32	0.32	0.32	0.32
	CGG	1.89	1.89	1.89	1.89	1.89	1.89	1.89	1.89	1.89	1.89	1.89	1.89	1.89	1.89	1.89	1.89	1.89	1.8	1.89	1.89	2	1.89	1.89	1.89	1.89	1.89	1.89	1.89	1.89	1.89	1.89	1.89	1.89	1.89	2.21	2.1	2.1	1.89	1.89	1.89	1.89	1.89	1.89	1.89	1.89	1.89	1.89	1.89
	AGA	1.89	2.21	2.21	1.89	1.89	1.89	1.89	2.21	1.89	1.89	1.89	1.89	2.21	1.89	1.89	1.89	1.89	1.8	1.89	1.89	1.67	1.89	1.89	1.89	1.89	1.89	1.89	1.89	1.89	1.89	1.89	1.89	1.89	1.89	1.58	1.5	1.5	1.89	2.21	2.21	2.21	2.21	1.89	2.21	2.21	1.89	1.89	2.21
	AGG	1.89	1.58	1.58	1.89	1.89	1.89	1.89	1.58	1.89	1.89	1.89	1.89	1.58	1.89	1.89	1.89	1.89	2.1	1.89	1.89	2	1.89	1.89	1.89	1.89	1.89	1.89	1.89	1.89	1.89	1.89	1.89	1.89	1.89	1.89	1.8	1.8	1.89	1.58	1.58	1.58	1.58	1.89	1.58	1.58	1.89	1.89	1.58
Gly	GGT	1.18	1.18	1.18	1.06	1.06	1.18	1.18	1.18	1.18	1.18	1.18	1.18	1.18	1.18	1.18	1.18	1.06	1.21	1.18	1.18	1.18	1.18	1.18	1.18	1.18	1.18	1.18	1.18	1.18	1.18	1.14	1.18	1.18	1.18	1.18	1.06	1.06	1.18	1.18	1.18	1.18	1.09	1.18	1.09	1.18	1.18	1.18	1.18
	GGC	0.59	0.59	0.59	0.59	0.59	0.59	0.59	0.59	0.59	0.59	0.59	0.59	0.59	0.59	0.59	0.59	0.59	0.61	0.59	0.59	0.59	0.59	0.59	0.59	0.59	0.59	0.59	0.59	0.59	0.59	0.69	0.59	0.59	0.59	0.59	0.71	0.71	0.59	0.59	0.59	0.59	0.61	0.59	0.61	0.59	0.59	0.59	0.59
	GGA	1.18	1.18	1.18	1.18	1.18	1.18	1.18	1.18	1.18	1.18	1.18	1.18	1.18	1.18	1.18	1.18	1.29	1.21	1.18	1.18	1.18	1.18	1.18	1.18	1.18	1.18	1.18	1.18	1.18	1.18	1.14	1.18	1.18	1.18	1.18	1.18	1.18	1.18	1.29	1.18	1.29	1.21	1.18	1.21	1.18	1.18	1.18	1.18
	GGG	1.06	1.06	1.06	1.18	1.18	1.06	1.06	1.06	1.06	1.06	1.06	1.06	1.06	1.06	1.06	1.06	1.06	0.97	1.06	1.06	1.06	1.06	1.06	1.06	1.06	1.06	1.06	1.06	1.06	1.06	1.03	1.06	1.06	1.06	1.06	1.06	1.06	1.06	0.94	1.06	0.94	1.09	1.06	1.09	1.06	1.06	1.06	1.06
[truncated: 14 more columns]
